# Supplementary material for: Dissecting meiotic recombination based on tetrad analysis by single-microspore sequencing in maize
Source: Nat Commun. 2015 Mar 24;6:6648. doi: 10.1038/ncomms7648 (PMC4383000; doi:10.1038/ncomms7648)
Supplement: Supplementary Dataset 1 — Single microspore sequencing data summary [file ncomms7648-s2.xlsx]

## Sheet: Supplementary Data 1
Supplementary Data 1 Single microspore sequencing data summary
Sample	Reads	Reads Filtered	Filtered Rate	Non-duplicate	Non-duplicate Rate	Reads mapped	Mapped Rate	Coverage	covered rate	Depth	SNP count
T1-1	40331584	36120450	0.896	35404554	0.98	32513373	0.918	801954125	0.392	1.33	263659
T1-2	41156006	36665676	0.891	36076541	0.984	33123633	0.918	804151928	0.393	1.35	265105
T1-3	49999968	45834920	0.917	45045369	0.983	41443853	0.92	929751628	0.454	1.71	318898
T1-4	50118534	46026628	0.918	45213387	0.982	41689219	0.922	785323327	0.384	1.73	245341
T2-1	47781062	43531874	0.911	43001466	0.988	39641661	0.922	926680660	0.453	1.63	315878
T2-2	33676016	29370738	0.872	29107806	0.991	26737317	0.919	746431465	0.365	1.07	251573
T2-3	41135490	36806496	0.895	36445149	0.99	33449492	0.918	868435845	0.424	1.35	291895
T2-4	47349112	43360558	0.916	42816741	0.987	39395819	0.92	922246854	0.451	1.63	312504
T3-1	51018162	47288130	0.927	46418966	0.982	42768582	0.921	899833004	0.44	1.8	302155
T3-2	27899298	23845742	0.855	23614163	0.99	21632272	0.916	662538580	0.324	0.87	202678
T3-3	46069390	42383924	0.92	41820116	0.987	38403570	0.918	875940003	0.428	1.6	289252
T3-4	32400542	27791462	0.858	27554108	0.991	25338430	0.92	727622690	0.356	1.02	223956
T4-1	47057514	43417852	0.923	42878281	0.988	39393722	0.919	897342291	0.438	1.64	291471
T4-2	42194156	37340750	0.885	36952844	0.99	33967357	0.919	830821501	0.406	1.37	264808
T4-3	41356766	36803564	0.89	36425848	0.99	33482718	0.919	809508201	0.396	1.35	267486
T4-4	47943690	43563564	0.909	43086411	0.989	39462728	0.916	883854652	0.432	1.61	276127
T5-1	43354564	39330590	0.907	38732541	0.985	35594702	0.919	803136784	0.392	1.46	257992
T5-2	55616776	51548594	0.927	50694876	0.983	46572990	0.919	906474049	0.443	1.95	293595
T5-3	43328230	39083250	0.902	38426954	0.983	35220161	0.917	789968162	0.386	1.44	250285
T5-4	37808190	33011150	0.873	32615206	0.988	29803243	0.914	754573156	0.369	1.19	241407
T6-1	37688372	32691640	0.867	32285722	0.988	29357144	0.909	698644628	0.341	1.17	226834
T6-2	36593388	32235842	0.881	31859232	0.988	28954984	0.909	709742316	0.347	1.16	227360
T6-3	41609788	36595256	0.879	36127206	0.987	32919478	0.911	752116487	0.367	1.32	243353
T6-4	35378824	30617016	0.865	30287834	0.989	27500044	0.908	679219341	0.332	1.09	213723
T7-1	58263246	53713636	0.922	53041856	0.987	48757046	0.919	977266181	0.477	2.03	308119
T7-2	49000492	44835476	0.915	44327965	0.989	40917665	0.923	911717102	0.445	1.7	285710
T7-3	42353964	38376812	0.906	38031786	0.991	34557212	0.909	851861606	0.416	1.4	269446
T7-4	40771544	36357754	0.892	36019944	0.991	33161314	0.921	837477182	0.409	1.35	267704
T8-1	45055240	41381122	0.918	40830624	0.987	37616773	0.921	868278768	0.424	1.57	287447
T8-2	38215606	33925890	0.888	33590186	0.99	30818153	0.917	804836450	0.393	1.25	248690
T8-3	42470938	39041430	0.919	38558310	0.988	35531983	0.922	853474297	0.417	1.49	278653
T8-4	25504746	21371112	0.838	21171415	0.991	19340381	0.914	607771719	0.297	0.76	183410
T9-1	49572070	45715502	0.922	44131351	0.965	40492744	0.918	521243536	0.255	1.7	124957
T9-2	39079502	35331584	0.904	34865545	0.987	32131757	0.922	830684559	0.406	1.33	263252
T9-3	49732768	45593904	0.917	44978731	0.987	41277632	0.918	932688925	0.456	1.72	296362
T9-4	33375934	29223258	0.876	28872565	0.988	26651470	0.923	745948309	0.364	1.09	240083
T10-1	36698034	32739766	0.892	32382866	0.989	29721146	0.918	660850490	0.323	1.2	172765
T10-2	45780866	42343474	0.925	41755586	0.986	38480080	0.922	867929228	0.424	1.59	267594
T10-3	36685798	33439310	0.912	32980962	0.986	30322857	0.919	757879606	0.37	1.22	246817
T10-4	33366742	29187340	0.875	28868707	0.989	26437385	0.916	702891095	0.343	1.05	212907
T11-1	45710010	42241624	0.924	41231360	0.976	37663529	0.913	682150740	0.333	1.54	190165
T11-2	37174498	33784552	0.909	33428430	0.989	30675815	0.918	697138953	0.341	1.24	211828
T11-3	30734744	26953236	0.877	26712920	0.991	24509485	0.918	609651396	0.298	0.97	194478
T11-4	40776560	37048618	0.909	36616939	0.988	33667964	0.919	802063079	0.392	1.36	258873
T12-1	43839796	40318502	0.92	39749804	0.986	34961988	0.88	788132428	0.385	1.44	233607
T12-2	49763052	46540944	0.935	45726703	0.983	42235237	0.924	842608982	0.412	1.77	256577
T12-3	46065034	42129212	0.915	41712895	0.99	38480335	0.923	922890010	0.451	1.58	309198
T12-4	50062998	45519172	0.909	44935004	0.987	41446010	0.922	905123759	0.442	1.7	294350
T13-1	39732000	35483844	0.893	35124939	0.99	32247832	0.918	815580929	0.398	1.3	272607
T13-2	45161218	40943322	0.907	40428689	0.987	37237289	0.921	869095073	0.425	1.53	289840
T13-3	45877650	41653850	0.908	41174018	0.988	38023465	0.923	881828948	0.431	1.56	283583
T13-4	38730676	34272988	0.885	33926896	0.99	31255853	0.921	806570858	0.394	1.26	258289
T14-1	45382218	41080472	0.905	40732348	0.992	37483589	0.92	920887505	0.45	1.52	298679
T14-2	36248984	31792262	0.877	31526020	0.992	29082869	0.923	820701706	0.401	1.16	268720
T14-3	51243084	47807640	0.933	47193018	0.987	43704926	0.926	969997483	0.474	1.83	317462
T14-4	42283604	38308698	0.906	37963053	0.991	34970501	0.921	886365069	0.433	1.42	289865
T15-1	35890776	31771932	0.885	31521535	0.992	29024479	0.921	823243571	0.402	1.17	259183
T15-2	43291014	39294304	0.908	38934159	0.991	35894431	0.922	907287845	0.443	1.46	289741
T15-3	41784902	38323162	0.917	37803257	0.986	34949410	0.925	838006642	0.409	1.44	269200
T15-4	40245454	36070890	0.896	35773740	0.992	32943271	0.921	870347134	0.425	1.33	288004
T16-1	40794988	37181586	0.911	36863112	0.991	33941568	0.921	883520048	0.432	1.39	286621
T16-2	35502446	31629944	0.891	31403670	0.993	28964170	0.922	828884527	0.405	1.17	273308
T16-3	48735390	44995906	0.923	44487613	0.989	41079053	0.923	959743083	0.469	1.71	315516
T16-4	50128266	46262206	0.923	45853400	0.991	42452614	0.926	998865875	0.488	1.77	335266
T17-1	41748302	37976166	0.91	37571456	0.989	34709504	0.924	908324686	0.444	1.43	293537
T17-2	42421842	39189536	0.924	38710721	0.988	35799869	0.925	910326014	0.445	1.5	296619
T17-3	39603976	35998126	0.909	35683359	0.991	32935778	0.923	904685244	0.442	1.35	300608
T17-4	31495638	26675414	0.847	26461814	0.992	24312194	0.919	731504898	0.357	0.96	236360
T18-1	45962954	42448544	0.924	42000616	0.989	38883154	0.926	970231674	0.474	1.62	323540
T18-2	36610376	32170368	0.879	31942655	0.993	29396040	0.92	825884603	0.404	1.18	264778
T18-3	44678172	40543188	0.907	40232004	0.992	37143140	0.923	938822902	0.459	1.52	308960
T18-4	51505992	47190884	0.916	46695227	0.989	43120347	0.923	991449795	0.484	1.78	325063
T19-1	40141750	36696478	0.914	36282420	0.989	33476315	0.923	849085037	0.415	1.38	278224
T19-2	44161664	40493818	0.917	40034350	0.989	37007725	0.924	925435621	0.452	1.53	309005
T19-3	42060980	37991620	0.903	37558786	0.989	34590504	0.921	865185968	0.423	1.4	285277
T19-4	46196284	42472836	0.919	41921391	0.987	38744689	0.924	932578806	0.456	1.6	313550
T20-1	39260984	35228030	0.897	34826945	0.989	32090680	0.921	826170327	0.404	1.29	275125
T20-2	38176978	34693832	0.909	34315849	0.989	31632781	0.922	836929231	0.409	1.29	279801
T20-3	47908598	44254570	0.924	43685811	0.987	40391824	0.925	939885196	0.459	1.68	315835
T20-4	40128714	35551144	0.886	35222583	0.991	32359258	0.919	843601273	0.412	1.3	276304
T21-1	38885668	35261432	0.907	34961381	0.991	32201440	0.921	893657668	0.437	1.31	302151
T21-2	43973818	40509642	0.921	40041284	0.988	36541585	0.913	922020604	0.45	1.5	305375
T21-3	39568648	35849064	0.906	35561364	0.992	32767793	0.921	905929420	0.443	1.34	307691
T21-4	45508196	42199650	0.927	41361183	0.98	38190517	0.923	821212800	0.401	1.59	263860
T22-1	47109494	43829932	0.93	43088643	0.983	39878006	0.925	910940805	0.445	1.67	302687
T22-2	40964026	36457352	0.89	36050374	0.989	33167813	0.92	838981632	0.41	1.33	270690
T22-3	40938224	36939636	0.902	36422534	0.986	33526208	0.92	791201226	0.387	1.37	256402
T22-4	43539360	39995180	0.919	39471607	0.987	36532415	0.926	893292615	0.436	1.51	294930
T23-1	41633292	37310672	0.896	36856850	0.988	34000385	0.922	817982321	0.4	1.38	260822
T23-2	40245786	36742964	0.913	36366988	0.99	33494613	0.921	836752009	0.409	1.37	281109
T23-3	43449144	39701914	0.914	39269400	0.989	36138179	0.92	871487446	0.426	1.48	277951
T23-4	44598340	41197042	0.924	40744363	0.989	37555726	0.922	932021451	0.455	1.56	319976
T24-1	38402250	34374888	0.895	33943613	0.987	31347475	0.924	796439159	0.389	1.27	268257
T24-2	43671440	39710394	0.909	39212071	0.987	36124332	0.921	863032965	0.422	1.47	294290
T24-3	41217424	38120922	0.925	37613497	0.987	34661204	0.922	888440559	0.434	1.43	290167
T24-4	38704390	33750768	0.872	33259652	0.985	30640974	0.921	768311332	0.375	1.22	251152
Average	4.22336e+07	3.82373e+07	0.903	3.77656e+07	0.988	3.47379e+07	0.92	8.3835e+08	0.41	1.42	271524
