# Supplementary material for: Dissecting meiotic recombination based on tetrad analysis by single-microspore sequencing in maize
Source: Nat Commun. 2015 Mar 24;6:6648. doi: 10.1038/ncomms7648 (PMC4383000; doi:10.1038/ncomms7648)
Supplement: Supplementary Dataset 2 — All COs at the tetrad level [file ncomms7648-s3.xlsx]

## Sheet: Supplementary Data 2
Supplementary Data 2 All COs at the tetrad level
No.	Start	Stop	Median position	Chromosome	Homologous chromatids crossed	Tetrad	Tract length	GC detected	SNPs inside	Validation
1	9427643	9428908	9.42828e+06	chr1	1,4	1	1265	No	0
2	36165285	37112941	36639113	chr1	3,4	1	947656	Yes	2
3	81085087	81352689	81218888	chr1	1,3	1	267602	No	0
4	188060939	188097434	1.88079e+08	chr1	1,3	1	36495	No	0
5	214027703	214031135	214029419	chr1	2,4	1	3432	No	0
6	215028029	215043477	215035753	chr1	1,3	1	15448	No	0
7	292652935	292686422	2.9267e+08	chr1	1,2	1	33487	No	0
8	17285998	17299205	1.72926e+07	chr2	1,3	1	13207	Yes	2
9	223594157	223631076	2.23613e+08	chr2	1,4	1	36919	No	0
10	2608409	2883517	2745963	chr3	3,4	1	275108	Yes	2
11	12654811	12656318	1.26556e+07	chr3	1,4	1	1507	No	0
12	195814264	195817514	195815889	chr3	2,4	1	3250	No	0
13	223172589	223258926	2.23216e+08	chr3	2,4	1	86337	No	0
14	2062349	2076993	2069671	chr4	2,3	1	14644	No	0
15	62016047	62337843	62176945	chr4	1,4	1	321796	Yes	2
16	206176043	206311015	206243529	chr4	1,4	1	134972	No	0
17	238879042	238905829	2.38892e+08	chr4	1,4	1	26787	No	0
18	1612115	1623438	1.61778e+06	chr5	2,3	1	11323	No	0
19	7008545	7145144	7.07684e+06	chr5	1,4	1	136599	No	0
20	13979773	14069739	14024756	chr5	1,4	1	89966	No	0
21	189500813	190121221	189811017	chr5	2,3	1	620408	No	0
22	210823162	210825610	210824386	chr5	1,2	1	2448	No	0
23	4153349	4154858	4.1541e+06	chr6	2,4	1	1509	No	0
24	94909799	94917229	94913514	chr6	1,4	1	7430	No	0
25	151321754	151326539	1.51324e+08	chr6	1,4	1	4785	No	0
26	164466905	164568284	1.64518e+08	chr6	1,4	1	101379	No	0
27	168951056	169034373	1.68993e+08	chr6	1,4	1	83317	No	0
28	1049887	1147861	1098874	chr7	1,4	1	97974	No	0
29	15336463	15458982	1.53977e+07	chr7	2,3	1	122519	No	0
30	151097802	151231945	1.51165e+08	chr7	2,3	1	134143	No	0
31	166590259	166593864	1.66592e+08	chr7	1,2	1	3605	No	0
32	173228705	173266590	1.73248e+08	chr7	3,4	1	37885	No	0
33	8517301	8633459	8575380	chr8	2,3	1	116158	No	0
34	11529170	11572414	11550792	chr8	2,3	1	43244	No	0
35	24310441	24345725	24328083	chr8	2,3	1	35284	No	0
36	163059371	163163929	163111650	chr8	2,4	1	104558	No	0
37	171802327	171953521	171877924	chr8	3,4	1	151194	No	0
38	7000149	7961635	7480892	chr9	1,4	1	961486	Yes	7
39	130979404	131061936	131020670	chr9	1,4	1	82532	No	0
40	147771380	147922801	1.47847e+08	chr9	1,2	1	151421	Yes	2
41	11607948	11727989	1.1668e+07	chr10	2,3	1	120041	Yes	1
42	141909314	142207601	1.42058e+08	chr10	2,4	1	298287	No	0
43	144727538	144823941	1.44776e+08	chr10	1,2	1	96403	No	0
44	4350626	4351192	4350909	chr1	1,2	2	566	No	0	Figure 3e
45	15414805	15491074	1.54529e+07	chr1	1,4	2	76269	No	0
46	203715883	203716860	2.03716e+08	chr1	1,3	2	977	No	0
47	281469077	281470343	281469710	chr1	1,2	2	1266	No	0
48	297346807	297385602	2.97366e+08	chr1	3,4	2	38795	No	0
49	7185113	7189165	7187139	chr2	2,3	2	4052	No	0
50	146653437	146716327	146684882	chr2	1,3	2	62890	No	0
51	185825270	185869089	1.85847e+08	chr2	2,4	2	43819	Yes	1
52	197522416	197553127	1.97538e+08	chr2	1,3	2	30711	No	0
53	211217817	211285277	211251547	chr2	3,4	2	67460	No	0
54	234362075	235106902	2.34734e+08	chr2	1,2	2	744827	No	0
55	235397209	235614301	235505755	chr2	1,3	2	217092	Yes	4
56	3551675	3561346	3.55651e+06	chr3	1,3	2	9671	No	0
57	209153361	209168948	2.09161e+08	chr3	1,3	2	15587	No	0
58	22734492	22883977	2.28092e+07	chr4	2,4	2	149485	No	0
59	157139289	157379597	157259443	chr4	2,4	2	240308	No	0
60	187628952	188556471	1.88093e+08	chr4	1,2	2	927519	No	0
61	205209854	205210869	2.0521e+08	chr4	2,3	2	1015	No	0
62	212618274	212778850	212698562	chr4	1,3	2	160576	No	0
63	235815268	235834230	235824749	chr4	1,2	2	18962	No	0
64	11101709	11545140	1.13234e+07	chr5	1,2	2	443431	Yes	2
65	22648866	22758913	2.27039e+07	chr5	2,3	2	110047	No	0
66	198246698	198354624	198300661	chr5	2,3	2	107926	No	0
67	205615973	205713786	2.05665e+08	chr5	1,4	2	97813	Yes	2
68	94917229	95003988	9.49606e+07	chr6	2,4	2	86759	No	0
69	105133996	105147182	105140589	chr6	1,3	2	13186	No	0
70	160234511	160237010	1.60236e+08	chr6	2,3	2	2499	Yes	1	Figure 3b
71	164028672	164036586	164032629	chr6	2,3	2	7914	No	0
72	4559008	4588296	4573652	chr7	1,4	2	29288	No	0
73	17540317	17601773	17571045	chr7	1,4	2	61456	No	0
74	171977537	172108379	172042958	chr7	2,4	2	130842	No	0
75	5292843	5295286	5.29406e+06	chr8	2,3	2	2443	No	0
76	130533545	131157535	130845540	chr8	2,4	2	623990	Yes	2
77	158456317	158785941	158621129	chr8	1,2	2	329624	No	0
78	6841351	7090515	6965933	chr9	2,3	2	249164	No	0
79	18887138	18891632	18889385	chr9	2,3	2	4494	No	0
80	26644162	26651841	2.6648e+07	chr9	2,3	2	7679	No	0
81	143423064	144292480	143857772	chr9	1,4	2	869416	No	0
82	4670029	4685329	4677679	chr10	1,4	2	15300	No	0
83	11727989	11730523	11729256	chr10	1,4	2	2534	No	0
84	141502880	141517873	1.4151e+08	chr10	1,4	2	14993	No	0
85	2304392	2426517	2.36545e+06	chr1	2,4	3	122125	No	0
86	6779975	6790550	6.78526e+06	chr1	3,4	3	10575	No	0
87	258031138	258034516	258032827	chr1	1,4	3	3378	No	0
88	293215447	293239914	2.93228e+08	chr1	1,4	3	24467	No	0
89	295191817	295340967	295266392	chr1	2,3	3	149150	No	0
90	3274201	3378724	3.32646e+06	chr2	1,4	3	104523	No	0
91	15521728	15550094	15535911	chr2	2,3	3	28366	No	0
92	190165814	190365991	1.90266e+08	chr2	3,4	3	200177	No	0
93	226245386	226589397	2.26417e+08	chr2	2,4	3	344011	Yes	2
94	2131114	2176143	2.15363e+06	chr3	2,4	3	45029	No	0
95	3028257	3094035	3061146	chr3	3,4	3	65778	No	0
96	175575899	175576052	1.75576e+08	chr3	3,4	3	153	No	0
97	221773978	221966109	2.2187e+08	chr3	2,4	3	192131	No	0
98	197926541	197950425	197938483	chr4	3,4	3	23884	No	0
99	239622663	239701589	239662126	chr4	2,4	3	78926	Yes	2
100	14304449	14454326	1.43794e+07	chr5	1,2	3	149877	Yes	2
101	188903688	188973424	188938556	chr5	2,3	3	69736	No	0
102	210527512	210680410	210603961	chr5	1,4	3	152898	No	0
103	117759208	118279259	1.18019e+08	chr6	1,2	3	520051	No	0
104	162225057	162325984	1.62276e+08	chr6	2,4	3	100927	No	0
105	163710454	164024157	1.63867e+08	chr6	1,4	3	313703	No	0
106	3001116	3164536	3082826	chr7	2,3	3	163420	No	0
107	6581064	6583538	6582301	chr7	1,4	3	2474	No	0
108	174270931	174298299	174284615	chr7	3,4	3	27368	No	0
109	8881806	8886158	8883982	chr8	1,4	3	4352	No	0
110	153108951	153588162	1.53349e+08	chr8	3,4	3	479211	Yes	2
111	173346164	173529665	1.73438e+08	chr8	1,2	3	183501	Yes	2
112	11719699	11746980	1.17333e+07	chr9	2,3	3	27281	No	0
113	153683318	153683758	153683538	chr9	1,4	3	440	No	0
114	1498392	1544727	1.52156e+06	chr10	3,4	3	46335	No	0
115	147395113	147854732	1.47625e+08	chr10	2,3	3	459619	No	0
116	5432980	5526680	5479830	chr1	1,3	4	93700	Yes	2
117	215659285	215773344	2.15716e+08	chr1	1,4	4	114059	No	0
118	279965617	279977386	2.79972e+08	chr1	1,4	4	11769	No	0
119	21232491	21393628	2.13131e+07	chr2	1,3	4	161137	No	0
120	183295931	183510033	183402982	chr2	1,3	4	214102	No	0
121	218125809	218126155	218125982	chr2	1,2	4	346	No	0
122	7027802	7125095	7.07645e+06	chr3	1,2	4	97293	Yes	2
123	69206224	69207951	6.92071e+07	chr3	2,4	4	1727	No	0
124	117786348	117978345	1.17882e+08	chr3	2,3	4	191997	No	0
125	227362271	227369375	227365823	chr3	3,4	4	7104	No	0
126	2844639	2870397	2857518	chr4	2,4	4	25758	No	0
127	178700717	178771788	1.78736e+08	chr4	2,4	4	71071	No	0
128	234944574	234952203	2.34948e+08	chr4	1,3	4	7629	No	0
129	6336850	6578243	6.45755e+06	chr5	1,3	4	241393	Yes	4
130	163328076	163649668	163488872	chr5	1,3	4	321592	Yes	2
131	85324967	85571770	8.54484e+07	chr6	2,3	4	246803	No	0
132	155433240	155438877	1.55436e+08	chr6	2,3	4	5637	No	0
133	4719159	5904093	5311626	chr7	2,4	4	1184934	Yes	2
134	173368353	173486675	173427514	chr7	1,4	4	118322	No	0
135	396388	399145	397766	chr8	2,4	4	2757	No	0
136	7307482	7429110	7368296	chr8	1,3	4	121628	No	0
137	74836285	74858854	7.48476e+07	chr8	1,4	4	22569	No	0
138	118402995	118407938	1.18405e+08	chr8	1,2	4	4943	No	0
139	169757588	169777860	169767724	chr8	1,3	4	20272	No	0
140	18630924	18702763	1.86668e+07	chr9	1,3	4	71839	No	0
141	146346839	146412406	1.4638e+08	chr9	2,4	4	65567	No	0
142	150625858	150684442	150655150	chr9	1,3	4	58584	No	0
143	7134760	7445291	7.29003e+06	chr10	2,4	4	310531	No	0
144	141590518	141605407	1.41598e+08	chr10	2,3	4	14889	No	0
145	7116490	7159974	7138232	chr1	1,3	5	43484	No	0
146	187463669	187670282	1.87567e+08	chr1	1,4	5	206613	No	0
147	287619249	287666592	2.87643e+08	chr1	1,2	5	47343	No	0
148	4309609	4317930	4.31377e+06	chr2	1,3	5	8321	No	0
149	189013140	189022849	1.89018e+08	chr2	2,3	5	9709	Yes	2
150	210592203	210594813	210593508	chr2	1,2	5	2610	No	0
151	1595401	1604163	1599782	chr3	1,4	5	8762	No	0
152	229954273	229961011	229957642	chr3	1,3	5	6738	No	0
153	2609495	2698941	2654218	chr4	1,2	5	89446	Yes	2
154	5966100	5969289	5.96769e+06	chr4	2,3	5	3189	No	0
155	205137425	205142762	2.0514e+08	chr4	2,3	5	5337	No	0
156	3400645	3404929	3402787	chr5	3,4	5	4284	No	0
157	13202555	13673970	1.34383e+07	chr5	1,4	5	471415	Yes	2
158	214895459	214901081	214898270	chr5	2,4	5	5622	No	0
159	97874511	98025678	9.79501e+07	chr6	2,3	5	151167	No	0
160	164339814	164393074	164366444	chr6	1,4	5	53260	No	0
161	14630390	14825700	14728045	chr7	2,4	5	195310	Yes	2
162	166884503	167082265	166983384	chr7	1,4	5	197762	Yes	2
163	4642583	4844271	4743427	chr8	1,4	5	201688	Yes	2
164	171163001	171164858	1.71164e+08	chr8	1,3	5	1857	No	0
165	13665177	13911331	13788254	chr9	1,3	5	246154	Yes	2
166	134499556	134546653	1.34523e+08	chr9	2,4	5	47097	No	0
167	2651284	2662467	2.65688e+06	chr10	1,4	5	11183	No	0
168	133394577	133441645	133418111	chr10	1,4	5	47068	No	0
169	4037281	4137527	4087404	chr1	2,4	6	100246	Yes	2
170	21386809	21402111	21394460	chr1	1,2	6	15302	Yes	2
171	90901716	90942823	9.09223e+07	chr1	2,3	6	41107	No	0
172	194700329	194707640	1.94704e+08	chr1	2,3	6	7311	No	0
173	300070073	300121440	3.00096e+08	chr1	3,4	6	51367	No	0
174	10001572	10002287	1.00019e+07	chr2	2,3	6	715	No	0
175	23370714	23512615	2.34417e+07	chr2	1,4	6	141901	Yes	2
176	190171695	190367068	1.90269e+08	chr2	2,4	6	195373	No	0
177	234226632	234344370	234285501	chr2	2,4	6	117738	No	0
178	2801755	2813192	2.80747e+06	chr3	1,2	6	11437	No	0
179	27935395	28340420	2.81379e+07	chr3	2,4	6	405025	Yes	1
180	221631177	221644974	2.21638e+08	chr3	2,4	6	13797	No	0
181	230270870	230294375	2.30283e+08	chr3	2,4	6	23505	No	0
182	6389830	6393444	6391637	chr4	2,4	6	3614	No	0
183	142688927	142690101	142689514	chr4	1,3	6	1174	No	0
184	173404273	173655105	173529689	chr4	3,4	6	250832	Yes	2
185	237987693	237989346	2.37989e+08	chr4	3,4	6	1653	No	0
186	932420	1052879	992650	chr5	3,4	6	120459	Yes	2
187	6580764	6613480	6597122	chr5	2,4	6	32716	No	0
188	202151266	202364362	202257814	chr5	2,4	6	213096	Yes	2
189	214763550	214768334	214765942	chr5	3,4	6	4784	No	0
190	6324915	6435502	6.38021e+06	chr6	1,3	6	110587	No	0
191	97816371	98025678	9.7921e+07	chr6	2,3	6	209307	No	0
192	147227933	147252734	1.4724e+08	chr6	2,3	6	24801	No	0
193	160206425	160215328	1.60211e+08	chr6	2,3	6	8903	No	0
194	2322169	2363343	2342756	chr7	2,3	6	41174	No	0
195	166884503	166991158	1.66938e+08	chr7	1,3	6	106655	No	0
196	5316795	5340212	5.3285e+06	chr8	2,4	6	23417	No	0
197	64175153	64410665	64292909	chr8	2,3	6	235512	No	0
198	170879758	170882066	170880912	chr8	1,2	6	2308	No	0
199	10645642	11229890	10937766	chr9	2,4	6	584248	Yes	2
200	2230182	2233248	2231715	chr10	3,4	6	3066	No	0
201	24585853	24643760	2.46148e+07	chr10	1,4	6	57907	Yes	2
202	147871112	147873044	147872078	chr10	2,4	6	1932	No	0
203	4550669	4604821	4577745	chr1	2,4	7	54152	No	0
204	92820983	93093892	9.29574e+07	chr1	3,4	7	272909	No	0
205	199762730	199971629	1.99867e+08	chr1	1,2	7	208899	No	0
206	296338849	296339128	2.96339e+08	chr1	1,3	7	279	No	0
207	12136624	12238229	1.21874e+07	chr2	2,3	7	101605	No	0
208	185408541	185737984	1.85573e+08	chr2	1,2	7	329443	No	0
209	226741102	227095235	2.26918e+08	chr2	2,4	7	354133	No	0
210	4533678	4579687	4.55668e+06	chr3	1,4	7	46009	No	0
211	217981995	218019092	2.18001e+08	chr3	1,4	7	37097	No	0
212	227719144	227909713	2.27814e+08	chr3	2,3	7	190569	Yes	3
213	3519757	3749315	3634536	chr4	1,3	7	229558	No	0
214	16436327	16436783	16436555	chr4	1,4	7	456	No	0
215	192989129	193428112	1.93209e+08	chr4	3,4	7	438983	No	0
216	238146001	238220876	2.38183e+08	chr4	1,2	7	74875	Yes	2
217	11366021	11406733	11386377	chr5	1,4	7	40712	No	0
218	215310285	215315116	2.15313e+08	chr5	3,4	7	4831	No	0
219	4152474	4153349	4.15291e+06	chr6	2,3	7	875	No	0
220	148973802	148978566	148976184	chr6	1,4	7	4764	No	0
221	158423071	158423364	1.58423e+08	chr6	1,3	7	293	No	0
222	10700225	10766854	1.07335e+07	chr7	1,4	7	66629	No	0
223	161466902	161495612	161481257	chr7	1,4	7	28710	No	0
224	2412767	2421956	2.41736e+06	chr8	1,4	7	9189	No	0
225	168743028	168815147	1.68779e+08	chr8	1,4	7	72119	No	0
226	3124759	3255881	3190320	chr9	1,2	7	131122	Yes	2
227	145298697	145318297	145308497	chr9	1,4	7	19600	No	0
228	154355518	154358380	154356949	chr9	2,4	7	2862	No	0
229	4324495	4411250	4.36787e+06	chr10	3,4	7	86755	Yes	1
230	133259158	133297945	1.33279e+08	chr10	3,4	7	38787	No	0
231	140722526	140793846	140758186	chr10	1,2	7	71320	No	0
232	4604010	4797257	4.70063e+06	chr1	3,4	8	193247	Yes	2
233	23424929	23565931	23495430	chr1	1,3	8	141002	No	0
234	84301900	84366945	8.43344e+07	chr1	1,4	8	65045	No	0
235	188121571	188146164	1.88134e+08	chr1	1,4	8	24593	No	0
236	213138416	213143573	2.13141e+08	chr1	1,3	8	5157	No	0
237	282529141	282531374	2.8253e+08	chr1	2,4	8	2233	No	0
238	9108162	9118372	9113267	chr2	1,4	8	10210	No	0
239	61466032	61636366	61551199	chr2	2,3	8	170334	No	0
240	171192860	171272100	171232480	chr2	2,3	8	79240	No	0
241	183295931	183474903	183385417	chr2	1,3	8	178972	No	0
242	233318504	233386644	233352574	chr2	2,4	8	68140	No	0
243	1598347	1729320	1.66383e+06	chr3	1,3	8	130973	Yes	6
244	9436824	9462600	9449712	chr3	3,4	8	25776	No	0
245	136111584	136138885	1.36125e+08	chr3	1,4	8	27301	No	0
246	218892808	218981055	2.18937e+08	chr3	2,3	8	88247	Yes	1
247	221525817	221631177	221578497	chr3	1,4	8	105360	No	0
248	9738532	9764362	9751447	chr4	3,4	8	25830	No	0
249	17256689	17261287	17258988	chr4	1,2	8	4598	No	0
250	171815278	171937085	1.71876e+08	chr4	2,3	8	121807	No	0
251	194401501	194517308	1.94459e+08	chr4	2,4	8	115807	Yes	2
252	239868078	239871429	2.3987e+08	chr4	1,3	8	3351	No	0
253	1726505	1764535	1745520	chr5	2,4	8	38030	No	0
254	8194886	8271129	8.23301e+06	chr5	2,3	8	76243	No	0
255	213638831	213639488	2.13639e+08	chr5	2,3	8	657	No	0
256	661456	819296	740376	chr6	2,3	8	157840	Yes	2
257	109255610	109259225	1.09257e+08	chr6	1,4	8	3615	No	0
258	127949996	127950198	127950097	chr6	2,4	8	202	No	0
259	132409746	132420793	1.32415e+08	chr6	2,4	8	11047	No	0
260	162340191	162531264	1.62436e+08	chr6	2,4	8	191073	No	0
261	10976272	11131765	1.1054e+07	chr7	3,4	8	155493	No	0
262	152775890	152813867	1.52795e+08	chr7	1,4	8	37977	No	0
263	164822674	164830964	164826819	chr7	2,3	8	8290	No	0
264	4351710	4423421	4.38757e+06	chr8	2,3	8	71711	No	0
265	29608162	29609823	2.9609e+07	chr8	1,4	8	1661	Yes	2
266	144197820	144210616	144204218	chr8	1,4	8	12796	No	0
267	158438271	158745020	1.58592e+08	chr8	1,4	8	306749	No	0
268	7772579	7775006	7.77379e+06	chr9	1,2	8	2427	No	0
269	125161539	125508889	125335214	chr9	1,4	8	347350	Yes	2
270	151405090	151405367	1.51405e+08	chr9	1,3	8	277	No	0
271	13495521	13499184	1.34974e+07	chr10	3,4	8	3663	No	0
272	130073380	130746530	130409955	chr10	2,3	8	673150	Yes	2
273	144113824	144153485	1.44134e+08	chr10	1,4	8	39661	No	0
274	6529713	6541070	6.53539e+06	chr1	3,4	9	11357	No	0
275	202345524	202432166	202388845	chr1	3,4	9	86642	No	0
276	277048395	277208676	2.77129e+08	chr1	1,2	9	160281	No	0
277	3012451	3021230	3.01684e+06	chr2	2,3	9	8779	No	0
278	177833462	178522887	1.78178e+08	chr2	2,3	9	689425	No	0
279	216664643	216672719	216668681	chr2	2,3	9	8076	No	0
280	231963471	231963902	2.31964e+08	chr2	1,4	9	431	No	0
281	12528054	14226907	1.33775e+07	chr3	1,4	9	1698853	Yes	10
282	159530545	159726862	1.59629e+08	chr3	3,4	9	196317	Yes	2
283	221774249	221777482	2.21776e+08	chr3	2,4	9	3233	No	0
284	9890385	10075286	9.98284e+06	chr4	1,4	9	184901	Yes	3
285	172793903	172806473	172800188	chr4	1,2	9	12570	No	0
286	239692032	239700588	239696310	chr4	1,3	9	8556	No	0
287	3431149	3480739	3455944	chr5	1,2	9	49590	No	0
288	123240506	123253726	123247116	chr5	3,4	9	13220	No	0
289	213608683	213649737	213629210	chr5	3,4	9	41054	Yes	2
290	215880314	216265889	2.16073e+08	chr5	1,4	9	385575	Yes	3
291	216272919	216487061	216379990	chr5	1,4	9	214142	Yes	2
292	97081606	97084055	9.70828e+07	chr6	3,4	9	2449	No	0
293	164790324	164890662	164840493	chr6	1,3	9	100338	No	0
294	17540317	17601773	17571045	chr7	1,3	9	61456	No	0
295	18014767	23976667	20995717	chr7	1,4	9	5961900	Yes	2
296	143866941	144162419	144014680	chr7	2,3	9	295478	No	0
297	164645658	164647801	1.64647e+08	chr7	1,3	9	2143	No	0
298	18833735	18970827	18902281	chr8	2,3	9	137092	No	0
299	26768828	26770511	2.67697e+07	chr8	1,4	9	1683	No	0
300	161031328	161108137	1.6107e+08	chr8	1,2	9	76809	No	0
301	7557917	7775006	7.66646e+06	chr9	1,3	9	217089	Yes	2
302	8321625	8452412	8.38702e+06	chr9	3,4	9	130787	No	0
303	137178878	137325090	137251984	chr9	3,4	9	146212	No	0
304	77344847	77355145	77349996	chr10	1,2	9	10298	No	0
305	141523064	141589105	1.41556e+08	chr10	2,4	9	66041	No	0
306	3400442	3422521	3.41148e+06	chr1	2,3	10	22079	No	0
307	10542747	10578745	10560746	chr1	2,3	10	35998	No	0
308	34472015	34547640	3.45098e+07	chr1	1,3	10	75625	No	0
309	48527550	48683361	4.86055e+07	chr1	1,2	10	155811	No	0
310	226201340	226337901	2.2627e+08	chr1	3,4	10	136561	Yes	2
311	275759508	275896065	2.75828e+08	chr1	1,2	10	136557	No	0
312	1682571	1715688	1.69913e+06	chr2	1,4	10	33117	No	0
313	4676091	4678965	4677528	chr2	1,4	10	2874	Yes	2
314	113991744	114029668	114010706	chr2	3,4	10	37924	No	0
315	177833462	178509128	178171295	chr2	3,4	10	675666	No	0
316	14384568	14477451	1.4431e+07	chr3	3,4	10	92883	No	0
317	35493828	35796304	35645066	chr3	1,2	10	302476	Yes	2
318	173046326	173047849	1.73047e+08	chr3	2,3	10	1523	No	0
319	213678703	213921637	213800170	chr3	1,3	10	242934	No	0
320	214941216	214983672	214962444	chr3	1,2	10	42456	No	0
321	229471592	229473935	2.29473e+08	chr3	2,3	10	2343	No	0
322	29927575	29929546	2.99286e+07	chr4	1,4	10	1971	No	0
323	189762006	190074239	1.89918e+08	chr4	1,4	10	312233	No	0
324	240191401	240237587	240214494	chr4	2,4	10	46186	No	0
325	4277009	4944077	4610543	chr5	1,4	10	667068	Yes	2
326	16176390	16625590	16400990	chr5	1,4	10	449200	No	0
327	208867939	208977792	2.08923e+08	chr5	2,3	10	109853	No	0
328	2044464	2241608	2143036	chr6	3,4	10	197144	No	0
329	160902635	160918835	160910735	chr6	3,4	10	16200	No	0
330	4907991	4909606	4.9088e+06	chr7	3,4	10	1615	No	0
331	142423544	142434729	1.42429e+08	chr7	1,2	10	11185	No	0
332	160549200	160638554	160593877	chr7	2,4	10	89354	No	0
333	4954019	5030495	4992257	chr8	2,3	10	76476	Yes	2
334	165957004	165988662	165972833	chr8	3,4	10	31658	No	0
335	169589159	169691375	169640267	chr8	2,4	10	102216	No	0
336	12331267	12431237	12381252	chr9	2,3	10	99970	Yes	2
337	147356250	147408965	1.47383e+08	chr9	3,4	10	52715	No	0
338	1827117	3953535	2890326	chr10	1,4	10	2126418	Yes	10
339	144038635	144549706	1.44294e+08	chr10	1,4	10	511071	Yes	6
340	7395996	7402147	7.39907e+06	chr1	3,4	11	6151	No	0
341	26446727	26496852	2.64718e+07	chr1	1,2	11	50125	No	0
342	33872573	33883272	3.38779e+07	chr1	2,4	11	10699	No	0
343	72550275	72808744	7.26795e+07	chr1	2,4	11	258469	No	0
344	180544933	181321726	1.80933e+08	chr1	1,3	11	776793	Yes	2
345	200302211	200337752	2.0032e+08	chr1	1,3	11	35541	No	0
346	252673669	252795077	252734373	chr1	1,2	11	121408	Yes	2
347	296851630	296927965	2.9689e+08	chr1	1,2	11	76335	No	0
348	15274498	16037127	1.56558e+07	chr2	1,2	11	762629	Yes	2
349	111765979	112223668	1.11995e+08	chr2	1,3	11	457689	Yes	2
350	181992583	182330352	1.82161e+08	chr2	1,3	11	337769	No	0
351	184058346	184502125	1.8428e+08	chr2	2,4	11	443779	No	0
352	232822753	232937318	2.3288e+08	chr2	2,3	11	114565	No	0
353	3483047	3555423	3519235	chr3	2,3	11	72376	No	0
354	60572521	60573989	60573255	chr3	1,2	11	1468	No	0
355	113239388	113325149	1.13282e+08	chr3	2,4	11	85761	Yes	2
356	135968322	136191422	136079872	chr3	1,4	11	223100	No	0
357	221485033	221650755	221567894	chr3	3,4	11	165722	Yes	4
358	224320993	224325387	224323190	chr3	1,3	11	4394	No	0
359	6171411	6233492	6.20245e+06	chr4	2,4	11	62081	No	0
360	155428211	155762902	1.55596e+08	chr4	1,2	11	334691	No	0
361	173341557	173346434	1.73344e+08	chr4	1,2	11	4877	No	0
362	196067979	196079259	196073619	chr4	2,4	11	11280	No	0
363	226578038	226934051	2.26756e+08	chr4	1,4	11	356013	Yes	2
364	5065740	5281557	5.17365e+06	chr5	1,3	11	215817	Yes	2
365	7469825	7534914	7.50237e+06	chr5	2,3	11	65089	No	0
366	20941008	20946232	20943620	chr5	1,2	11	5224	No	0
367	151658286	151658353	1.51658e+08	chr5	2,4	11	67	No	0
368	200953823	200963985	200958904	chr5	2,4	11	10162	No	0
369	215343198	215387699	2.15365e+08	chr5	1,3	11	44501	No	0
370	2244018	2245160	2244589	chr6	1,2	11	1142	No	0
371	94909799	94917229	94913514	chr6	2,4	11	7430	No	0
372	137221774	137925774	137573774	chr6	1,4	11	704000	Yes	2
373	153331294	153429124	153380209	chr6	1,2	11	97830	No	0
374	162223093	162322098	1.62273e+08	chr6	2,4	11	99005	No	0
375	164466401	164568284	1.64517e+08	chr6	1,3	11	101883	No	0
376	2877124	2960659	2.91889e+06	chr7	1,3	11	83535	No	0
377	143459651	143460018	1.4346e+08	chr7	2,4	11	367	No	0
378	11906879	12276426	1.20917e+07	chr8	2,4	11	369547	No	0
379	23953502	23955476	23954489	chr8	1,3	11	1974	No	0
380	154221412	154226368	154223890	chr8	2,4	11	4956	No	0
381	166263781	166328316	1.66296e+08	chr8	1,4	11	64535	No	0
382	3125791	3247733	3186762	chr9	1,3	11	121942	No	0
383	130749403	130759160	1.30754e+08	chr9	1,2	11	9757	No	0
384	149060080	149514463	1.49287e+08	chr9	1,2	11	454383	Yes	3
385	4689879	4943839	4816859	chr10	2,4	11	253960	Yes	2
386	143952194	144030942	143991568	chr10	3,4	11	78748	No	0
387	146557598	146567121	1.46562e+08	chr10	3,4	11	9523	No	0
388	5584366	5636701	5.61053e+06	chr1	2,4	12	52335	No	0
389	7353034	7355041	7.35404e+06	chr1	2,4	12	2007	No	0
390	28613636	28616610	28615123	chr1	3,4	12	2974	No	0
391	107072663	107254520	1.07164e+08	chr1	1,4	12	181857	Yes	2
392	178738038	178742520	178740279	chr1	2,4	12	4482	No	0
393	226596394	226614116	226605255	chr1	3,4	12	17722	No	0
394	256548898	257241890	256895394	chr1	1,2	12	692992	No	0
395	271030426	271226132	271128279	chr1	2,4	12	195706	No	0
396	296285923	296331864	2.96309e+08	chr1	1,3	12	45941	No	0
397	3562368	3778270	3670319	chr2	3,4	12	215902	No	0
398	15984418	15984532	15984475	chr2	2,3	12	114	No	0
399	184052899	184587331	184320115	chr2	1,3	12	534432	No	0
400	224978042	225132855	2.25055e+08	chr2	3,4	12	154813	No	0
401	12528054	12577779	1.25529e+07	chr3	1,3	12	49725	Yes	2
402	113244946	113337425	1.13291e+08	chr3	1,4	12	92479	Yes	1
403	158556175	158873662	1.58715e+08	chr3	1,2	12	317487	Yes	2
404	211806652	212053045	2.1193e+08	chr3	2,4	12	246393	No	0
405	220609332	220743292	220676312	chr3	1,3	12	133960	No	0
406	226961212	227046063	2.27004e+08	chr3	1,3	12	84851	No	0
407	3114366	3120059	3.11721e+06	chr4	2,3	12	5693	No	0
408	178698317	178771788	1.78735e+08	chr4	2,4	12	73471	No	0
409	185020227	185739999	185380113	chr4	2,4	12	719772	Yes	2
410	189038252	190074239	1.89556e+08	chr4	1,3	12	1035987	Yes	5
411	238976604	239017167	2.38997e+08	chr4	1,2	12	40563	Yes	1
412	3068232	3088936	3078584	chr5	1,2	12	20704	No	0
413	6336850	6445569	6.39121e+06	chr5	2,3	12	108719	Yes	1
414	142749292	142869101	1.42809e+08	chr5	1,3	12	119809	Yes	2
415	189453902	190147870	189800886	chr5	1,2	12	693968	No	0
416	211578463	211595266	2.11587e+08	chr5	1,4	12	16803	No	0
417	28095872	28102489	2.80992e+07	chr6	1,3	12	6617	No	0
418	96702984	96712101	9.67075e+07	chr6	2,4	12	9117	No	0
419	109356217	109451998	1.09404e+08	chr6	1,3	12	95781	No	0
420	156585962	156616858	156601410	chr6	2,4	12	30896	No	0
421	165285680	165286212	165285946	chr6	2,4	12	532	No	0
422	23976667	24421510	2.41991e+07	chr7	2,4	12	444843	No	0
423	165498656	165503404	165501030	chr7	2,3	12	4748	No	0
424	7771956	7868106	7820031	chr8	2,4	12	96150	Yes	1
425	75133858	75505667	7.53198e+07	chr8	1,3	12	371809	No	0
426	154421626	155654351	1.55038e+08	chr8	1,3	12	1232725	Yes	2
427	163485708	163519156	163502432	chr8	2,4	12	33448	No	0
428	172967010	173147393	1.73057e+08	chr8	3,4	12	180383	No	0
429	8998336	9156605	9.07747e+06	chr9	1,2	12	158269	No	0
430	17582424	17606394	17594409	chr9	1,4	12	23970	Yes	1
431	125031128	125032323	1.25032e+08	chr9	2,3	12	1195	No	0
432	147041039	147041046	1.47041e+08	chr9	3,4	12	7	No	0
433	151593498	151632263	1.51613e+08	chr9	1,3	12	38765	No	0
434	5013267	5212183	5112725	chr10	1,4	12	198916	No	0
435	133242134	133530306	133386220	chr10	2,3	12	288172	Yes	2
436	143942279	143951028	1.43947e+08	chr10	1,2	12	8749	No	0
437	7386187	7394166	7.39018e+06	chr1	1,2	13	7979	No	0
438	15735612	15737154	15736383	chr1	2,4	13	1542	No	0
439	60968070	61015283	6.09917e+07	chr1	2,3	13	47213	No	0
440	66225225	66239699	66232462	chr1	1,4	13	14474	No	0
441	152086406	152129709	1.52108e+08	chr1	2,3	13	43303	Yes	2
442	280776217	280898688	2.80837e+08	chr1	3,4	13	122471	No	0
443	291386334	291470392	291428363	chr1	2,4	13	84058	No	0
444	10019974	10149862	10084918	chr2	1,4	13	129888	No	0
445	174437473	174479499	174458486	chr2	1,4	13	42026	No	0
446	229414090	229658112	229536101	chr2	3,4	13	244022	No	0
447	10945137	11219579	11082358	chr3	2,4	13	274442	No	0
448	118708684	118911085	1.1881e+08	chr3	2,4	13	202401	Yes	2
449	219819064	219827691	2.19823e+08	chr3	1,3	13	8627	No	0
450	223526196	223770442	223648319	chr3	2,3	13	244246	No	0
451	230426539	230484782	2.30456e+08	chr3	1,4	13	58243	No	0
452	3936450	4216941	4.0767e+06	chr4	1,4	13	280491	Yes	2
453	159027096	160008161	1.59518e+08	chr4	2,3	13	981065	No	0
454	177085413	177341920	1.77214e+08	chr4	1,2	13	256507	No	0
455	240251956	240272326	240262141	chr4	1,3	13	20370	No	0
456	26143122	26393131	2.62681e+07	chr5	2,3	13	250009	No	0
457	159341979	159492438	1.59417e+08	chr5	1,4	13	150459	No	0
458	205616955	205620145	205618550	chr5	1,4	13	3190	No	0
459	211652298	211714960	211683629	chr5	1,4	13	62662	No	0
460	216827527	216856401	216841964	chr5	1,2	13	28874	No	0
461	121688937	121747791	121718364	chr6	2,3	13	58854	No	0
462	130138429	130141337	130139883	chr6	2,3	13	2908	No	0
463	145470707	145505794	1.45488e+08	chr6	2,3	13	35087	No	0
464	148321612	148327518	148324565	chr6	3,4	13	5906	No	0
465	157356876	157362468	157359672	chr6	2,4	13	5592	No	0
466	4833263	4837682	4.83547e+06	chr7	1,3	13	4419	No	0
467	126506439	126665111	126585775	chr7	1,4	13	158672	No	0
468	165946147	165976105	165961126	chr7	1,2	13	29958	No	0
469	20034953	20978110	2.05065e+07	chr8	2,3	13	943157	No	0
470	131541312	131732463	1.31637e+08	chr8	1,3	13	191151	Yes	2
471	138879442	138957454	138918448	chr8	2,4	13	78012	No	0
472	172364507	172365739	172365123	chr8	2,4	13	1232	No	0
473	3712184	3739803	3.72599e+06	chr9	1,4	13	27619	No	0
474	146683414	146684909	1.46684e+08	chr9	2,4	13	1495	No	0
475	155000772	155025761	1.55013e+08	chr9	3,4	13	24989	No	0
476	4670029	4875263	4772646	chr10	1,2	13	205234	Yes	3
477	10614163	10616172	1.06152e+07	chr10	1,3	13	2009	No	0
478	87949732	88202841	8.80763e+07	chr10	1,4	13	253109	No	0
479	138697574	138706746	138702160	chr10	1,4	13	9172	No	0
480	145004574	145058525	1.45032e+08	chr10	1,3	13	53951	No	0
481	16045959	16059417	16052688	chr1	1,4	14	13458	No	0
482	91409479	91750320	9.15799e+07	chr1	1,2	14	340841	Yes	2
483	213307465	213327576	2.13318e+08	chr1	2,4	14	20111	No	0
484	236675959	236851925	236763942	chr1	1,3	14	175966	No	0
485	296741271	296789855	296765563	chr1	1,2	14	48584	No	0
486	3239957	3300217	3270087	chr2	1,4	14	60260	No	0
487	24250615	24294396	2.42725e+07	chr2	1,3	14	43781	No	0
488	176661296	176670102	176665699	chr2	1,3	14	8806	No	0
489	234362075	235106902	2.34734e+08	chr2	1,4	14	744827	No	0
490	1326545	1331699	1329122	chr3	1,4	14	5154	No	0
491	12831842	12965348	12898595	chr3	1,3	14	133506	No	0
492	147442941	147446608	1.47445e+08	chr3	1,3	14	3667	No	0
493	191351543	191355464	1.91354e+08	chr3	2,3	14	3921	No	0
494	221631177	221644957	221638067	chr3	2,3	14	13780	No	0
495	5004872	5013597	5.00923e+06	chr4	2,4	14	8725	No	0
496	199093431	199167326	1.9913e+08	chr4	1,3	14	73895	No	0
497	231961704	232017060	231989382	chr4	1,4	14	55356	No	0
498	10114181	10223309	10168745	chr5	1,4	14	109128	No	0
499	15582612	15715864	15649238	chr5	3,4	14	133252	No	0
500	189454409	190147870	1.89801e+08	chr5	1,2	14	693461	No	0
501	214171724	214177390	214174557	chr5	1,4	14	5666	No	0
502	3878521	4151079	4014800	chr6	1,2	14	272558	No	0
503	106935575	107138503	107037039	chr6	3,4	14	202928	Yes	2
504	154292446	154351398	154321922	chr6	3,4	14	58952	Yes	2
505	3768456	3996415	3.88244e+06	chr7	3,4	14	227959	No	0
506	165943761	166089232	1.66016e+08	chr7	3,4	14	145471	Yes	3
507	2761825	2992662	2.87724e+06	chr8	1,3	14	230837	No	0
508	102235248	102236147	1.02236e+08	chr8	1,3	14	899	Yes	2
509	167547530	167625135	1.67586e+08	chr8	1,4	14	77605	No	0
510	5464196	5494810	5479503	chr9	3,4	14	30614	No	0
511	149089187	149514553	149301870	chr9	3,4	14	425366	No	0
512	2233433	2456608	2.34502e+06	chr10	1,2	14	223175	No	0
513	147273344	147290519	1.47282e+08	chr10	1,3	14	17175	No	0
514	1865558	1896950	1881254	chr1	1,3	15	31392	No	0
515	12871993	12966899	12919446	chr1	3,4	15	94906	No	0
516	21627808	21703084	21665446	chr1	2,3	15	75276	Yes	2
517	192023332	192153344	192088338	chr1	2,4	15	130012	Yes	1
518	260990072	262629306	261809689	chr1	2,4	15	1639234	No	0
519	278671964	278690711	2.78681e+08	chr1	1,4	15	18747	No	0
520	4519622	4630975	4.5753e+06	chr2	1,2	15	111353	No	0
521	24334987	24356520	2.43458e+07	chr2	2,3	15	21533	No	0
522	150665491	150974956	1.5082e+08	chr2	2,4	15	309465	No	0
523	190096678	190147268	190121973	chr2	1,2	15	50590	No	0
524	232028318	232031406	232029862	chr2	3,4	15	3088	No	0
525	6754026	6927643	6.84083e+06	chr3	2,4	15	173617	No	0
526	175682494	175733016	175707755	chr3	2,3	15	50522	No	0
527	230622774	230630765	2.30627e+08	chr3	3,4	15	7991	No	0
528	7316159	7318498	7.31733e+06	chr4	2,4	15	2339	No	0
529	199721018	200138435	1.9993e+08	chr4	2,4	15	417417	No	0
530	8194886	8271745	8.23332e+06	chr5	2,4	15	76859	Yes	1
531	21926011	21930571	21928291	chr5	1,2	15	4560	No	0
532	57436635	58340118	5.78884e+07	chr5	2,3	15	903483	No	0
533	170955716	171243987	1.711e+08	chr5	1,3	15	288271	No	0
534	211346348	211494428	211420388	chr5	3,4	15	148080	Yes	2
535	39359934	39529753	3.94448e+07	chr6	2,3	15	169819	No	0
536	162030361	162031567	162030964	chr6	2,3	15	1206	No	0
537	4030669	4039324	4.035e+06	chr7	1,4	15	8655	No	0
538	137771700	138385285	1.38078e+08	chr7	1,3	15	613585	No	0
539	164869884	164870616	164870250	chr7	3,4	15	732	No	0
540	16349113	16354581	16351847	chr8	2,3	15	5468	No	0
541	115576868	115577674	115577271	chr8	1,3	15	806	No	0
542	172258764	172309432	172284098	chr8	1,2	15	50668	No	0
543	15996611	15999172	1.59979e+07	chr9	1,4	15	2561	No	0
544	145298697	145377099	145337898	chr9	2,3	15	78402	No	0
545	2994233	3384348	3.18929e+06	chr10	1,3	15	390115	No	0
546	132993750	133241411	1.33118e+08	chr10	1,3	15	247661	No	0
547	148313997	148358334	1.48336e+08	chr10	1,3	15	44337	No	0
548	6526344	6529713	6.52803e+06	chr1	3,4	16	3369	No	0
549	53415479	53628221	53521850	chr1	1,2	16	212742	No	0
550	174585082	174662006	174623544	chr1	2,3	16	76924	No	0
551	253567812	253669888	253618850	chr1	1,4	16	102076	No	0
552	291993662	292000507	2.91997e+08	chr1	1,2	16	6845	No	0
553	15996366	15998313	1.59973e+07	chr2	1,2	16	1947	No	0
554	20627627	20630129	20628878	chr2	3,4	16	2502	No	0
555	51801665	51867662	5.18347e+07	chr2	1,2	16	65997	No	0
556	181799854	181827725	1.81814e+08	chr2	1,4	16	27871	No	0
557	186765713	187273408	1.8702e+08	chr2	1,3	16	507695	No	0
558	234262544	234344370	234303457	chr2	3,4	16	81826	No	0
559	4448446	4533549	4.491e+06	chr3	2,3	16	85103	No	0
560	176340338	176522347	1.76431e+08	chr3	1,2	16	182009	Yes	2
561	221767005	221966459	221866732	chr3	2,4	16	199454	Yes	2
562	227717332	227897402	227807367	chr3	1,4	16	180070	Yes	2
563	3476847	3481651	3479249	chr4	3,4	16	4804	No	0
564	9636474	9637903	9.63719e+06	chr4	1,3	16	1429	No	0	Figure 3c
565	25957262	26012935	2.59851e+07	chr4	2,3	16	55673	No	0
566	189309085	189352607	189330846	chr4	3,4	16	43522	No	0
567	237497831	237501558	2.375e+08	chr4	1,2	16	3727	No	0
568	14668623	14771610	1.47201e+07	chr5	1,2	16	102987	No	0
569	22205475	22562131	22383803	chr5	2,3	16	356656	No	0
570	92350246	92391639	9.23709e+07	chr5	1,4	16	41393	Yes	1
571	204869791	204876367	204873079	chr5	1,4	16	6576	No	0
572	212247569	212256795	212252182	chr5	1,4	16	9226	No	0
573	99810332	100048719	9.99295e+07	chr6	2,3	16	238387	No	0
574	115545939	115546508	1.15546e+08	chr6	1,4	16	569	Yes	2	Figure 3d
575	143120883	143532328	1.43327e+08	chr6	1,4	16	411445	Yes	2
576	159826472	159888156	159857314	chr6	1,3	16	61684	No	0
577	163175747	163288747	163232247	chr6	1,2	16	113000	No	0
578	165690945	165729133	165710039	chr6	3,4	16	38188	No	0
579	5904093	6303054	6.10357e+06	chr7	1,4	16	398961	No	0
580	119735639	120226478	1.19981e+08	chr7	3,4	16	490839	No	0
581	154779673	154786988	1.54783e+08	chr7	3,4	16	7315	No	0
582	174330555	174366690	1.74349e+08	chr7	3,4	16	36135	No	0
583	3243040	3303771	3.27341e+06	chr8	1,2	16	60731	No	0
584	169582862	169599210	169591036	chr8	2,3	16	16348	No	0
585	16052191	16327901	16190046	chr9	2,3	16	275710	No	0
586	151443242	151450243	1.51447e+08	chr9	2,3	16	7001	No	0
587	4978178	5133877	5.05603e+06	chr10	1,2	16	155699	No	0
588	133576952	133708291	1.33643e+08	chr10	2,3	16	131339	No	0
589	146557187	146567121	146562154	chr10	1,4	16	9934	No	0
590	1864324	1898017	1.88117e+06	chr1	2,3	17	33693	No	0
591	9431864	9433708	9432786	chr1	3,4	17	1844	No	0
592	22891562	23190044	23040803	chr1	1,2	17	298482	Yes	2
593	76897045	77251527	77074286	chr1	2,3	17	354482	Yes	2
594	192820353	192966877	192893615	chr1	1,4	17	146524	No	0
595	290189904	290196492	290193198	chr1	1,4	17	6588	No	0
596	297028590	297065919	2.97047e+08	chr1	2,4	17	37329	No	0
597	5547635	5548204	5.54792e+06	chr2	1,3	17	569	No	0
598	18202289	18206126	1.82042e+07	chr2	2,4	17	3837	No	0
599	24331920	24390001	2.4361e+07	chr2	2,3	17	58081	Yes	3
600	72187952	72281395	7.22347e+07	chr2	2,3	17	93443	No	0
601	184058308	184569799	1.84314e+08	chr2	1,3	17	511491	No	0
602	189037518	189044601	1.89041e+08	chr2	3,4	17	7083	No	0
603	196296644	196310794	196303719	chr2	2,3	17	14150	No	0
604	213840544	213864327	2.13852e+08	chr2	1,4	17	23783	No	0
605	233137141	233150983	233144062	chr2	3,4	17	13842	Yes	2
606	1332214	1334999	1.33361e+06	chr3	2,4	17	2785	No	0
607	12622366	12654811	1.26386e+07	chr3	1,3	17	32445	No	0
608	127536639	127622028	1.27579e+08	chr3	1,3	17	85389	No	0
609	178051983	178269541	178160762	chr3	2,4	17	217558	Yes	2
610	205425089	205470264	2.05448e+08	chr3	1,4	17	45175	No	0
611	213861714	213882502	213872108	chr3	3,4	17	20788	No	0
612	223773309	223777960	2.23776e+08	chr3	2,4	17	4651	No	0
613	5928811	5965473	5947142	chr4	1,3	17	36662	No	0
614	159060889	160008161	159534525	chr4	1,3	17	947272	No	0
615	178614539	178621665	178618102	chr4	2,4	17	7126	No	0
616	226250599	226416487	226333543	chr4	2,3	17	165888	Yes	2
617	240279108	240330798	240304953	chr4	1,4	17	51690	No	0
618	2110405	2116821	2113613	chr5	1,2	17	6416	No	0
619	10114181	10223309	10168745	chr5	1,4	17	109128	No	0
620	186595393	186836859	186716126	chr5	1,3	17	241466	No	0
621	208721142	208724314	208722728	chr5	3,4	17	3172	No	0
622	780703	799810	790256	chr6	2,4	17	19107	No	0
623	94861938	94938812	94900375	chr6	1,3	17	76874	Yes	2
624	153292148	153296512	153294330	chr6	2,4	17	4364	No	0
625	167610506	167611100	167610803	chr6	2,4	17	594	No	0
626	5904093	5974756	5.93942e+06	chr7	2,3	17	70663	No	0
627	139268475	139797783	139533129	chr7	2,3	17	529308	No	0
628	169621926	169782711	1.69702e+08	chr7	3,4	17	160785	No	0
629	9929750	10015300	9972525	chr8	1,3	17	85550	No	0
630	16857493	16996227	16926860	chr8	2,4	17	138734	No	0
631	101230917	101384705	101307811	chr8	1,3	17	153788	Yes	2
632	145910509	146135351	146022930	chr8	1,2	17	224842	No	0
633	162930234	162972670	162951452	chr8	1,4	17	42436	No	0
634	174621706	174741552	174681629	chr8	1,4	17	119846	No	0
635	7101036	7108637	7.10484e+06	chr9	1,3	17	7601	No	0
636	16485589	16490908	1.64882e+07	chr9	1,3	17	5319	Yes	2
637	153787706	153796520	153792113	chr9	1,4	17	8814	No	0
638	6669592	6874929	6.77226e+06	chr10	2,4	17	205337	No	0
639	141909314	142206923	1.42058e+08	chr10	1,3	17	297609	No	0
640	19192665	19249473	19221069	chr1	1,2	18	56808	No	0
641	22617840	22643179	2.26305e+07	chr1	1,2	18	25339	No	0
642	174241225	174406031	174323628	chr1	3,4	18	164806	No	0
643	269099351	269101555	269100453	chr1	2,3	18	2204	No	0
644	285853027	285856774	2.85855e+08	chr1	2,3	18	3747	No	0
645	298374984	298393429	2.98384e+08	chr1	1,2	18	18445	No	0
646	2685518	2687823	2.68667e+06	chr2	1,2	18	2305	No	0
647	24153493	24154463	24153978	chr2	1,4	18	970	No	0
648	79091021	79122697	79106859	chr2	2,4	18	31676	No	0
649	233137141	233147724	2.33142e+08	chr2	2,4	18	10583	No	0
650	6775791	6927643	6851717	chr3	3,4	18	151852	No	0
651	190807426	190840407	1.90824e+08	chr3	1,3	18	32981	No	0
652	204715787	204732533	204724160	chr3	1,3	18	16746	No	0
653	225428879	225437167	225433023	chr3	1,2	18	8288	No	0
654	4911619	4915071	4913345	chr4	1,3	18	3452	No	0
655	129505852	129513719	1.2951e+08	chr4	1,2	18	7867	Yes	2	Figure 3a
656	179742922	179817240	179780081	chr4	1,4	18	74318	No	0
657	189052236	189213688	189132962	chr4	2,4	18	161452	No	0
658	232043967	232053872	2.32049e+08	chr4	1,2	18	9905	No	0
659	3426685	3431149	3428917	chr5	1,4	18	4464	No	0
660	61371103	64790371	63080737	chr5	1,2	18	3419268	No	0
661	205621603	205622899	205622251	chr5	3,4	18	1296	No	0
662	215674473	215699836	2.15687e+08	chr5	1,4	18	25363	No	0
663	67396328	67419209	6.74078e+07	chr6	3,4	18	22881	No	0
664	103303075	103312534	1.03308e+08	chr6	2,3	18	9459	No	0
665	155783556	155784688	155784122	chr6	2,3	18	1132	No	0
666	164512645	164568284	1.6454e+08	chr6	1,2	18	55639	No	0
667	4910210	5113641	5.01193e+06	chr7	3,4	18	203431	Yes	2
668	96850114	96922491	9.68863e+07	chr7	1,2	18	72377	No	0
669	143428779	143459337	143444058	chr7	1,2	18	30558	No	0
670	160549200	160626682	160587941	chr7	3,4	18	77482	No	0
671	171042359	171068702	1.71056e+08	chr7	3,4	18	26343	No	0
672	4351710	4429399	4.39055e+06	chr8	2,3	18	77689	No	0
673	13293369	13373435	13333402	chr8	2,4	18	80066	No	0
674	114766525	115253878	1.1501e+08	chr8	1,2	18	487353	Yes	2
675	156961265	156998862	1.5698e+08	chr8	1,2	18	37597	No	0
676	165934206	165954575	1.65944e+08	chr8	3,4	18	20369	Yes	2
677	12890476	12980357	1.29354e+07	chr9	3,4	18	89881	No	0
678	38700035	39107688	3.89039e+07	chr9	1,2	18	407653	No	0
679	150501782	150503880	150502831	chr9	1,3	18	2098	No	0
680	11005833	11249429	11127631	chr10	1,2	18	243596	Yes	2
681	124345033	124438286	1.24392e+08	chr10	2,4	18	93253	No	0
682	147273344	147290519	1.47282e+08	chr10	2,3	18	17175	No	0
683	9910330	10014697	9.96251e+06	chr1	2,4	19	104367	Yes	2
684	27101248	27104600	27102924	chr1	2,4	19	3352	No	0
685	64903161	65036465	64969813	chr1	1,2	19	133304	No	0
686	208214996	208421499	2.08318e+08	chr1	3,4	19	206503	No	0
687	293530569	293560008	2.93545e+08	chr1	3,4	19	29439	No	0
688	7051605	7095921	7073763	chr2	1,2	19	44316	No	0
689	7278637	7311655	7295146	chr2	1,2	19	33018	No	0
690	14239939	14306476	1.42732e+07	chr2	1,4	19	66537	No	0
691	68926672	69327361	6.9127e+07	chr2	1,4	19	400689	Yes	2
692	187345923	187468591	187407257	chr2	1,2	19	122668	No	0
693	234362075	235106902	2.34734e+08	chr2	1,2	19	744827	No	0
694	10070523	10079759	10075141	chr3	3,4	19	9236	No	0
695	227280531	227281670	2.27281e+08	chr3	1,2	19	1139	No	0
696	10016184	10041963	1.00291e+07	chr4	3,4	19	25779	No	0
697	14564386	14674487	1.46194e+07	chr4	1,2	19	110101	No	0
698	166940431	166945240	1.66943e+08	chr4	3,4	19	4809	No	0
699	177632967	177667785	177650376	chr4	1,2	19	34818	No	0
700	232018889	232043110	2.32031e+08	chr4	2,3	19	24221	No	0
701	1032748	1052879	1.04281e+06	chr5	2,3	19	20131	No	0
702	7997085	8007071	8002078	chr5	2,4	19	9986	No	0
703	61371103	64790371	63080737	chr5	3,4	19	3419268	No	0
704	139302842	139306109	1.39304e+08	chr5	1,4	19	3267	No	0
705	210802513	210929959	210866236	chr5	1,4	19	127446	No	0
706	102764068	102789029	1.02777e+08	chr6	1,2	19	24961	No	0
707	139780910	139802298	139791604	chr6	1,2	19	21388	No	0
708	153813897	154036927	153925412	chr6	1,2	19	223030	Yes	2
709	155825012	155847611	1.55836e+08	chr6	2,4	19	22599	No	0
710	2011152	2032908	2022030	chr7	1,2	19	21756	No	0
711	127182040	127387886	127284963	chr7	2,3	19	205846	No	0
712	144361307	144573650	1.44467e+08	chr7	1,4	19	212343	No	0
713	147277972	147418507	1.47348e+08	chr7	2,3	19	140535	No	0
714	156252102	156252717	1.56252e+08	chr7	1,4	19	615	Yes	1
715	174330555	174366690	1.74349e+08	chr7	3,4	19	36135	No	0
716	8304057	8305912	8.30498e+06	chr8	1,4	19	1855	No	0
717	169997978	170157455	1.70078e+08	chr8	2,3	19	159477	No	0
718	8974185	8997358	8.98577e+06	chr9	2,3	19	23173	Yes	2
719	151834009	151895319	151864664	chr9	2,3	19	61310	No	0
720	2993888	3384348	3189118	chr10	2,3	19	390460	No	0
721	147029373	147040740	1.47035e+08	chr10	1,4	19	11367	No	0
722	11361550	11486565	1.14241e+07	chr1	1,2	20	125015	Yes	2
723	34945834	34974872	34960353	chr1	2,4	20	29038	No	0
724	162608500	162610770	162609635	chr1	2,3	20	2270	Yes	1
725	190791785	191408466	1.911e+08	chr1	1,4	20	616681	Yes	2
726	258010111	258029987	258020049	chr1	1,3	20	19876	No	0
727	269662200	270095492	269878846	chr1	1,3	20	433292	No	0
728	275096512	275101156	275098834	chr1	1,3	20	4644	No	0
729	295268859	295341087	295304973	chr1	2,4	20	72228	No	0
730	3562368	3778270	3670319	chr2	1,2	20	215902	No	0
731	13359092	13602167	1.34806e+07	chr2	2,3	20	243075	No	0
732	177765848	178522887	1.78144e+08	chr2	2,4	20	757039	No	0
733	188702299	188797231	188749765	chr2	1,3	20	94932	No	0
734	198251413	198346032	1.98299e+08	chr2	1,3	20	94619	No	0
735	233196704	233243598	233220151	chr2	1,2	20	46894	No	0
736	2782739	2799781	2791260	chr3	1,3	20	17042	No	0
737	151745137	152127834	1.51936e+08	chr3	2,3	20	382697	Yes	2
738	187660480	187956416	187808448	chr3	2,3	20	295936	No	0
739	223394666	223761053	2.23578e+08	chr3	1,4	20	366387	No	0
740	6237888	6239970	6238929	chr4	2,3	20	2082	No	0
741	180816829	180887808	1.80852e+08	chr4	2,4	20	70979	No	0
742	237439013	237452967	237445990	chr4	3,4	20	13954	No	0
743	13738577	13741831	13740204	chr5	1,2	20	3254	No	0
744	18562420	18563156	18562788	chr5	1,4	20	736	No	0
745	188807118	188872272	188839695	chr5	1,4	20	65154	No	0
746	205087618	205212557	2.0515e+08	chr5	1,4	20	124939	No	0
747	84846224	85681249	8.52637e+07	chr6	2,4	20	835025	Yes	4
748	107149189	107152181	107150685	chr6	2,4	20	2992	No	0
749	165686257	165688129	165687193	chr6	2,3	20	1872	No	0
750	167894498	167899036	167896767	chr6	2,3	20	4538	No	0
751	1939999	1954288	1.94714e+06	chr7	1,4	20	14289	Yes	2
752	108873868	108875285	1.08875e+08	chr7	2,3	20	1417	No	0
753	147187526	147193586	147190556	chr7	1,4	20	6060	No	0
754	170682809	170687866	1.70685e+08	chr7	2,4	20	5057	No	0
755	13293369	13296592	1.3295e+07	chr8	2,4	20	3223	No	0
756	74805147	74970700	7.48879e+07	chr8	1,3	20	165553	Yes	4
757	101548517	101705755	101627136	chr8	1,2	20	157238	Yes	2
758	165410598	165414965	1.65413e+08	chr8	2,3	20	4367	No	0
759	172313063	172329056	1.72321e+08	chr8	2,4	20	15993	No	0
760	15984359	16003021	15993690	chr9	1,4	20	18662	No	0
761	141952391	142094070	1.42023e+08	chr9	2,4	20	141679	Yes	2
762	1913189	2013651	1963420	chr10	2,3	20	100462	No	0
763	11607948	11727989	1.1668e+07	chr10	2,3	20	120041	No	0
764	127371521	127393902	1.27383e+08	chr10	2,3	20	22381	No	0
765	141909314	142206923	1.42058e+08	chr10	1,4	20	297609	No	0
766	12146698	12157134	12151916	chr1	2,3	21	10436	No	0
767	29191408	29198803	2.91951e+07	chr1	1,2	21	7395	No	0
768	111278826	111295576	111287201	chr1	3,4	21	16750	Yes	2
769	202956936	202958159	2.02958e+08	chr1	1,2	21	1223	No	0
770	277384100	277451856	277417978	chr1	1,2	21	67756	No	0
771	299041748	299055015	2.99048e+08	chr1	3,4	21	13267	No	0
772	6178451	6192684	6.18557e+06	chr2	2,3	21	14233	No	0
773	159243337	159450752	1.59347e+08	chr2	1,4	21	207415	No	0
774	233546425	233622836	2.33585e+08	chr2	2,4	21	76411	No	0
775	2804132	2815903	2.81002e+06	chr3	2,3	21	11771	No	0
776	10284884	10454316	10369600	chr3	2,3	21	169432	No	0
777	113252581	113325149	113288865	chr3	3,4	21	72568	No	0
778	184121966	184174053	1.84148e+08	chr3	2,4	21	52087	No	0
779	208692466	208696285	2.08694e+08	chr3	2,3	21	3819	No	0
780	7318776	7324805	7.32179e+06	chr4	1,3	21	6029	No	0
781	26420833	26527349	26474091	chr4	1,4	21	106516	No	0
782	185826495	185829999	185828247	chr4	1,2	21	3504	No	0
783	236148700	236269475	2.36209e+08	chr4	1,2	21	120775	Yes	2
784	240652901	240660012	2.40656e+08	chr4	3,4	21	7111	No	0
785	4878767	4970073	4924420	chr5	1,4	21	91306	No	0
786	13291241	13311613	13301427	chr5	1,2	21	20372	No	0
787	61371103	64790371	63080737	chr5	2,4	21	3419268	No	0
788	88703975	88812947	88758461	chr5	1,4	21	108972	No	0
789	212289549	212290631	212290090	chr5	1,2	21	1082	No	0
790	96491392	96500955	9.64962e+07	chr6	3,4	21	9563	No	0
791	105137729	105147182	1.05142e+08	chr6	1,3	21	9453	No	0
792	153812193	153937500	1.53875e+08	chr6	2,4	21	125307	Yes	2
793	157074743	157121919	157098331	chr6	1,3	21	47176	Yes	2
794	4167305	4242857	4205081	chr7	1,4	21	75552	No	0
795	129991571	129994597	129993084	chr7	2,3	21	3026	No	0
796	160654412	160787949	1.60721e+08	chr7	2,3	21	133537	No	0
797	165340068	165382697	1.65361e+08	chr7	2,3	21	42629	No	0
798	171781075	171784537	171782806	chr7	2,3	21	3462	No	0
799	12276431	12286097	12281264	chr8	2,3	21	9666	No	0
800	163994931	164021764	1.64008e+08	chr8	3,4	21	26833	No	0
801	6218979	6255890	6.23743e+06	chr9	1,4	21	36911	No	0
802	30458659	30658319	30558489	chr9	1,4	21	199660	No	0
803	146337961	146467243	146402602	chr9	1,4	21	129282	No	0
804	4229274	4324471	4.27687e+06	chr10	1,4	21	95197	No	0
805	140427987	140431393	140429690	chr10	1,2	21	3406	No	0
806	144044438	144153485	1.44099e+08	chr10	1,2	21	109047	No	0
807	13991981	14050042	1.4021e+07	chr1	2,4	22	58061	No	0
808	23223876	23238159	2.3231e+07	chr1	1,2	22	14283	No	0
809	166839219	166946179	166892699	chr1	1,4	22	106960	No	0
810	294988637	295004417	294996527	chr1	2,3	22	15780	No	0
811	1635060	1638679	1.63687e+06	chr2	2,3	22	3619	No	0
812	59436564	59645902	59541233	chr2	1,4	22	209338	No	0
813	188017961	188797231	188407596	chr2	1,4	22	779270	Yes	2
814	216664643	216672719	216668681	chr2	1,3	22	8076	No	0
815	1976164	2005839	1.991e+06	chr3	3,4	22	29675	No	0
816	169195210	169264404	169229807	chr3	2,3	22	69194	No	0
817	181741757	181756656	1.81749e+08	chr3	2,4	22	14899	No	0
818	217712645	217746644	2.1773e+08	chr3	1,2	22	33999	No	0
819	10909116	10951107	1.09301e+07	chr4	1,3	22	41991	No	0
820	96837874	96885397	9.68616e+07	chr4	1,4	22	47523	No	0
821	206667986	206674173	2.06671e+08	chr4	3,4	22	6187	No	0
822	237987693	237989346	2.37989e+08	chr4	1,3	22	1653	No	0
823	2476238	2497724	2486981	chr5	3,4	22	21486	No	0
824	186923874	186991822	186957848	chr5	2,3	22	67948	No	0
825	209921366	209983093	2.09952e+08	chr5	1,4	22	61727	No	0
826	4237729	4364482	4.30111e+06	chr6	3,4	22	126753	No	0
827	88729869	89149136	8.89395e+07	chr6	2,3	22	419267	Yes	2
828	153333513	153772839	153553176	chr6	1,3	22	439326	No	0
829	165759261	165842740	1.65801e+08	chr6	2,4	22	83479	Yes	1
830	13622156	13844810	13733483	chr7	3,4	22	222654	No	0
831	115169370	115303762	115236566	chr7	3,4	22	134392	No	0
832	146417416	147155209	1.46786e+08	chr7	1,3	22	737793	No	0
833	175578543	175579889	175579216	chr7	1,4	22	1346	No	0
834	3167133	3352135	3259634	chr8	2,3	22	185002	Yes	3
835	74836285	74913573	74874929	chr8	1,2	22	77288	Yes	1
836	160630797	160683688	1.60657e+08	chr8	2,4	22	52891	Yes	2
837	170320254	170329519	1.70325e+08	chr8	2,4	22	9265	No	0
838	16003400	16349525	1.61765e+07	chr9	2,3	22	346125	Yes	2
839	116264502	116370477	1.16317e+08	chr9	2,3	22	105975	No	0
840	132297816	133166323	1.32732e+08	chr9	1,4	22	868507	No	0
841	137039732	137064839	1.37052e+08	chr9	3,4	22	25107	Yes	2
842	149272500	149507913	1.4939e+08	chr9	1,3	22	235413	No	0
843	1282947	1405015	1343981	chr10	3,4	22	122068	No	0
844	117596283	117642866	1.1762e+08	chr10	2,3	22	46583	No	0
845	144362547	144384477	144373512	chr10	2,4	22	21930	No	0
846	14928156	14943073	1.49356e+07	chr1	1,4	23	14917	No	0
847	35665676	36157343	3.59115e+07	chr1	1,4	23	491667	No	0
848	183841044	183871475	1.83856e+08	chr1	2,3	23	30431	No	0
849	295845026	295966240	295905633	chr1	1,4	23	121214	Yes	2
850	14236150	14239877	1.4238e+07	chr2	2,3	23	3727	No	0
851	35299182	35312156	35305669	chr2	1,4	23	12974	No	0
852	235469164	235595954	235532559	chr2	3,4	23	126790	No	0
853	1617246	1683683	1.65046e+06	chr3	1,2	23	66437	Yes	2
854	6780740	6928192	6854466	chr3	2,4	23	147452	No	0
855	11041946	11223309	1.11326e+07	chr3	1,4	23	181363	No	0
856	179373957	179422128	1.79398e+08	chr3	3,4	23	48171	No	0
857	221522480	221668649	2.21596e+08	chr3	3,4	23	146169	Yes	4
858	3750062	3892035	3.82105e+06	chr4	3,4	23	141973	No	0
859	178533691	178603326	1.78569e+08	chr4	3,4	23	69635	No	0
860	231543589	231544787	231544188	chr4	1,3	23	1198	No	0
861	3431149	3480739	3455944	chr5	2,4	23	49590	No	0
862	28647520	28691817	2.86697e+07	chr5	3,4	23	44297	No	0
863	176532788	176637277	1.76585e+08	chr5	1,2	23	104489	No	0
864	208147067	208210818	2.08179e+08	chr5	1,3	23	63751	No	0
865	212919810	212923286	212921548	chr5	1,3	23	3476	No	0
866	216040886	216232567	2.16137e+08	chr5	3,4	23	191681	No	0
867	93606254	93658209	9.36322e+07	chr6	1,2	23	51955	No	0
868	117760506	118279296	118019901	chr6	1,2	23	518790	No	0
869	164341762	164393074	164367418	chr6	1,4	23	51312	No	0
870	2159193	2180745	2169969	chr7	2,3	23	21552	No	0
871	163834573	164306860	1.64071e+08	chr7	2,3	23	472287	Yes	2
872	169450206	169494108	169472157	chr7	1,4	23	43902	No	0
873	173715224	173849747	1.73782e+08	chr7	2,3	23	134523	No	0
874	4488385	4597924	4.54315e+06	chr8	3,4	23	109539	No	0
875	145910509	146082226	1.45996e+08	chr8	1,4	23	171717	No	0
876	165134362	165184707	1.6516e+08	chr8	2,3	23	50345	No	0
877	169757588	169774569	1.69766e+08	chr8	3,4	23	16981	No	0
878	8426390	8531923	8.47916e+06	chr9	3,4	23	105533	No	0
879	143423125	144337276	1.4388e+08	chr9	1,4	23	914151	No	0
880	153941014	153942649	1.53942e+08	chr9	2,3	23	1635	No	0
881	2456787	2461921	2459354	chr10	1,4	23	5134	No	0
882	145661811	145663341	145662576	chr10	1,2	23	1530	No	0
883	2872134	2873211	2.87267e+06	chr1	1,4	24	1077	No	0
884	32675546	32873583	3.27746e+07	chr1	1,2	24	198037	No	0
885	91227067	91393201	91310134	chr1	1,3	24	166134	No	0
886	178719753	178742520	1.78731e+08	chr1	1,3	24	22767	No	0
887	224102179	224130987	224116583	chr1	1,3	24	28808	No	0
888	295192691	295340967	295266829	chr1	1,4	24	148276	No	0
889	297381410	297385602	297383506	chr1	3,4	24	4192	No	0
890	2264598	2352608	2308603	chr2	2,4	24	88010	Yes	2
891	18113729	18208247	18160988	chr2	1,2	24	94518	Yes	4
892	40524654	42691349	4.1608e+07	chr2	2,3	24	2166695	No	0
893	128074037	128077382	1.28076e+08	chr2	2,4	24	3345	No	0
894	184873924	184908810	184891367	chr2	1,3	24	34886	No	0
895	223375157	223853394	2.23614e+08	chr2	1,4	24	478237	Yes	2
896	5352648	5583948	5468298	chr3	1,2	24	231300	No	0
897	10683649	11227073	10955361	chr3	2,3	24	543424	No	0
898	137710361	138142987	137926674	chr3	1,3	24	432626	No	0
899	176858135	176920732	1.76889e+08	chr3	1,2	24	62597	No	0
900	224253489	224305676	2.2428e+08	chr3	2,3	24	52187	No	0
901	5257910	5264562	5261236	chr4	1,4	24	6652	No	0
902	154067148	154342939	1.54205e+08	chr4	1,4	24	275791	No	0
903	162717507	163067693	162892600	chr4	1,4	24	350186	No	0
904	238233312	238248271	2.38241e+08	chr4	2,3	24	14959	No	0
905	2418041	2525197	2471619	chr5	2,4	24	107156	Yes	3
906	35205717	38868245	37036981	chr5	2,4	24	3662528	No	0
907	177202798	177203444	177203121	chr5	1,3	24	646	No	0
908	203751907	203776445	203764176	chr5	3,4	24	24538	No	0
909	208984260	208984985	2.08985e+08	chr5	1,2	24	725	No	0
910	211222316	211232863	2.11228e+08	chr5	1,3	24	10547	No	0
911	89143040	89150018	89146529	chr6	1,3	24	6978	No	0
912	160319459	160463848	1.60392e+08	chr6	1,2	24	144389	No	0
913	15556339	16259119	15907729	chr7	2,3	24	702780	No	0
914	92457543	92512959	92485251	chr7	1,3	24	55416	No	0
915	109084173	109177957	109131065	chr7	3,4	24	93784	No	0
916	163730586	164038232	163884409	chr7	2,3	24	307646	Yes	2
917	17308163	17382749	17345456	chr8	2,4	24	74586	No	0
918	152244311	152255387	152249849	chr8	1,3	24	11076	No	0
919	167547817	167566272	1.67557e+08	chr8	3,4	24	18455	No	0
920	1262092	1318402	1290247	chr9	1,4	24	56310	No	0
921	136068984	136111644	136090314	chr9	2,4	24	42660	No	0
922	149272500	149507913	1.4939e+08	chr9	1,2	24	235413	No	0
923	4699832	4872072	4785952	chr10	2,3	24	172240	No	0
924	146436242	146446765	1.46442e+08	chr10	2,4	24	10523	No	0
