# Supplementary material for: Dissecting meiotic recombination based on tetrad analysis by single-microspore sequencing in maize
Source: Nat Commun. 2015 Mar 24;6:6648. doi: 10.1038/ncomms7648 (PMC4383000; doi:10.1038/ncomms7648)
Supplement: Supplementary Dataset 3 — CO count at the single cell level [file ncomms7648-s4.xlsx]

## Sheet: Supplementary Data 3
Supplementary Data 3 CO count at the single cell level
Cell	Individual(Donor)	Chr1	Chr2	Chr3	Chr4	Chr5	Chr6	Chr7	Chr8	Chr9	Chr10	All chr
T3-1	1	2	1	0	0	2	2	1	2	1	0	11
T3-2	1	2	2	2	1	2	2	1	1	1	1	15
T3-3	1	2	2	2	1	1	0	2	1	1	2	14
T3-4	1	4	3	4	2	1	2	2	2	1	1	22
T4-1	1	3	3	1	1	2	0	1	4	2	0	17
T4-2	1	0	1	3	2	0	2	1	2	1	2	14
T4-3	1	1	2	2	1	2	2	0	2	2	1	15
T4-4	1	2	0	2	2	0	0	2	2	1	1	12
T5-1	1	3	2	2	1	1	1	1	2	1	2	16
T5-2	1	1	2	0	3	1	1	1	0	1	0	10
T5-3	1	1	2	1	2	1	1	0	1	1	0	10
T5-4	1	1	0	1	0	3	1	2	1	1	2	12
T6-1	1	1	1	1	1	0	1	1	1	0	1	8
T6-2	1	4	3	4	1	2	3	1	3	1	1	23
T6-3	1	3	1	0	3	2	4	2	1	0	1	17
T6-4	1	2	3	3	3	4	0	0	1	1	3	20
T7-1	1	2	1	2	3	1	2	2	2	2	1	18
T7-2	1	2	3	1	1	0	1	0	0	2	1	11
T7-3	1	2	1	1	2	1	2	0	0	0	2	11
T7-4	1	2	1	2	2	2	1	2	2	2	2	18
T8-1	1	4	2	3	2	0	1	1	3	3	1	20
T8-2	1	1	3	1	3	3	4	1	1	1	1	19
T8-3	1	3	3	3	3	2	1	2	1	1	2	21
T8-4	1	4	2	3	2	1	4	2	3	1	2	24
T9-1	1	1	1	1	3	3	1	3	2	1	1	17
T9-2	1	1	3	1	1	1	0	1	2	0	2	12
T9-3	1	2	3	1	1	2	2	3	1	3	0	18
T9-4	1	2	1	3	1	4	1	1	1	2	1	17
T1-1	2	5	2	1	3	3	4	2	0	3	1	24
T1-2	2	2	0	2	1	3	1	3	4	1	3	20
T1-3	2	4	1	1	1	2	0	3	4	0	1	17
T1-4	2	3	1	4	3	2	5	2	2	2	1	25
T2-1	2	4	4	2	3	2	1	2	1	1	3	23
T2-2	2	2	3	0	5	3	3	1	3	3	0	23
T2-3	2	2	5	2	2	2	3	0	1	3	0	20
T2-4	2	2	2	0	2	1	1	3	1	1	3	16
T10-1	2	3	2	3	2	2	0	1	0	0	2	15
T10-2	2	4	0	4	1	1	0	2	2	1	0	15
T10-3	2	4	2	4	0	1	2	1	2	2	0	18
T10-4	2	1	4	1	3	2	2	2	2	1	2	20
T11-1	2	5	3	3	3	3	4	1	2	3	0	27
T11-2	2	5	3	3	4	4	4	1	2	2	1	29
T11-3	2	3	3	3	0	3	1	1	1	1	2	18
T11-4	2	3	1	3	3	2	3	1	3	0	3	22
T12-1	2	3	1	5	2	4	2	0	2	3	2	24
T12-2	2	5	1	2	4	3	3	2	2	2	2	26
T12-3	2	3	4	3	2	2	2	1	3	3	1	24
T12-4	2	7	2	2	2	1	3	1	3	2	1	24
T13-1	2	2	2	2	3	4	0	3	1	1	5	23
T13-2	2	5	0	3	2	2	4	1	3	1	1	22
T13-3	2	3	1	2	2	1	4	1	2	1	2	19
T13-4	2	4	3	3	1	3	2	1	2	3	2	24
T14-1	2	4	4	3	2	3	1	0	3	0	2	22
T14-2	2	3	0	2	1	1	1	0	0	0	1	9
T14-3	2	1	2	4	1	1	2	2	2	2	1	18
T14-4	2	2	2	1	2	3	2	2	1	2	0	17
T15-1	2	2	2	0	0	2	0	2	2	1	3	14
T15-2	2	3	4	2	2	3	2	0	2	1	0	19
T15-3	2	3	2	2	0	3	2	2	2	1	3	20
T15-4	2	4	2	2	2	2	0	2	0	1	0	15
T16-1	2	3	4	2	2	4	4	1	1	0	2	23
T16-2	2	3	2	3	2	2	2	0	2	2	2	20
T16-3	2	2	3	1	4	1	3	3	1	2	1	21
T16-4	2	2	3	2	2	3	3	4	0	0	1	20
T17-1	2	3	3	3	3	3	1	0	5	3	1	25
T17-2	2	4	4	3	2	1	3	2	2	0	1	22
T17-3	2	3	7	3	3	2	1	3	2	2	1	27
T17-4	2	4	4	5	2	2	3	1	3	1	1	26
T18-1	2	3	2	3	4	3	1	2	2	2	1	23
T18-2	2	5	3	1	3	1	3	2	4	1	3	26
T18-3	2	3	0	3	1	1	3	3	2	2	1	19
T18-4	2	1	3	1	2	3	1	3	2	1	1	18
T19-1	2	1	6	1	2	2	3	3	1	0	1	20
T19-2	2	3	4	1	3	2	4	3	1	2	1	24
T19-3	2	2	0	1	3	2	0	3	1	2	1	15
T19-4	2	4	2	1	2	4	1	3	1	0	1	19
T20-1	2	5	4	2	0	4	0	2	2	1	1	21
T20-2	2	4	4	2	2	1	4	2	4	1	3	27
T20-3	2	4	3	3	2	0	2	1	2	0	3	20
T20-4	2	3	1	1	2	3	2	3	2	2	1	20
T21-1	2	3	1	0	4	4	2	1	0	3	3	21
T21-2	2	4	2	4	2	3	1	4	1	0	2	23
T21-3	2	3	1	4	2	0	3	4	2	0	0	19
T21-4	2	2	2	2	2	3	2	1	1	3	1	19
T22-1	2	2	3	1	3	1	1	2	1	2	0	16
T22-2	2	3	1	3	0	1	2	0	4	2	2	18
T22-3	2	1	2	2	3	2	3	3	1	4	2	23
T22-4	2	2	2	2	2	2	2	3	2	2	2	21
T23-1	2	3	1	2	1	3	3	1	1	1	2	18
T23-2	2	1	1	2	0	2	2	3	1	1	1	14
T23-3	2	1	2	2	3	4	0	3	3	2	0	20
T23-4	2	3	2	4	2	3	1	1	3	2	1	22
T24-1	2	6	3	3	3	3	2	1	1	2	0	24
T24-2	2	1	4	4	1	3	1	2	1	2	2	21
T24-3	2	4	2	3	1	3	1	4	2	0	1	21
T24-4	2	3	3	0	3	3	0	1	2	2	1	18
